# Supplementary material for: Assessment of Wild Rocket (Diplotaxis tenuifolia (L.) DC.) Germplasm Accessions by NGS Identified SSR and SNP Markers
Source: Plants (Basel). 2022 Dec 12;11(24):3482. doi: 10.3390/plants11243482 (PMC9783343; doi:10.3390/plants11243482)
Supplement: Supplementary file 1 [file plants-11-03482-s001.zip]

Archive with 6 entries (6 files):
- Table S1.pdf
- Table S2.pdf
- Table S3.pdf
- Table S4 .pdf
- Table S5.pdf
- Table S6.pdf
